# Supplementary material for: Pd-Catalyzed Direct Diarylation of Sodium Hypophosphite Enables the Synthesis of Diarylphosphonates
Source: Molecules. 2025 Mar 31;30(7):1564. doi: 10.3390/molecules30071564 (PMC11990813; doi:10.3390/molecules30071564)
Supplement: Supplementary file 1 [file molecules-30-01564-s001.zip]

Archive with 1 entries (1 files):
- molecules-3527998-supplementary.pdf
